# Supplementary material for: Serum N-glycomic profiling may provide potential signatures for surveillance of COVID-19
Source: Glycobiology. 2022 Aug 4;32(10):871–85. doi: 10.1093/glycob/cwac051 (PMC9487901; doi:10.1093/glycob/cwac051)
Supplement: Serum_glycome_for_COVID-19_surveillance_supplementary_data_cwac051 [file serum_glycome_for_covid-19_surveillance_supplementary_data_cwac051.xlsx]

## Sheet: ST I-Serum samples for study
ST I Human serum samples for study
ST I-1 COVID-19 positive serum samples															ST I-2 COVID-19 negative healthy serum samples							ST I-3 Pooled serum as biological blank
Sample ID	Patient ID	Sex	Age	Date of test	COVID-19 test result	COVID-19 test type	Date of blood Draw	delayed days	IgG S1RBD	IgM S1RBD	IgA S1RBD	CG-COV-IgG Test Line	CG-COV-IgM Test Line		Sample ID	Patient ID	Age (years)	Sex (M/F)	BMI	Race		Sample ID	supplier	Supplier ID	Description	Origin
P1	PS302	F	67	2020-04-02	Positive	PCR	2020-05-03	33	48.7055	540.297	5.72	-	+		H1	SN204	46	M	28.73	AA		H11	Sigma-Aldrich	H4522-100ML	Human male AB serum	USA
P2	PS303	M	76	2020-04-02	Positive	PCR	2020-05-03	33	28.2061	329.692	103.86	-	-		H2	SN205	22	F	21.7	H		H12	Sigma-Aldrich	S1-100ML	Normal human serum	Unknown
P3	PS304	M	85	2020-04-02	Positive	PCR	2020-05-03	33	121.126	233.517	346.43	-	-		H3	SN206	18	M	26.2	H
P4	PS305	F	76	2020-04-02	Positive	PCR	2020-05-03	33	254.84	670.033	81.59	-	-		H4	SN207	47	M	35.2	C
P5	PS308	M	50	2020-04-01	Positive	PCR	2020-05-03	34	188.809	259.827	114.99	-	-		H5	SN208	25	F	22.3	AA
P6	PS310	F	76	2020-04-01	Positive	PCR	2020-05-03	34	232.805	564.567	8.28	-	-		H6	SN209	65	M	36	AA
P7	PS313	F	69	2020-04-01	Positive	PCR	2020-05-03	34	209.44	63.4312	16.15	+	-		H7	SN210	28	M	20.6	AA
P8	PS314	F	64	2020-04-02	Positive	PCR	2020-05-03	33	92.0445	149.853	27.39	+	-		H8	SN211	63	M	19.2	H
P9	PS326	M	58	2020-04-01	Positive	PCR	2020-05-03	34	7.95405	197.387	24.78	-	-		H9	SN212	38.7	F	31.8	AA/H
P10	PS333	M	54	2020-04-01	Positive	PCR	2020-05-03	34	16.0886	765.443	45.39	-	-		H10	SN213	36.5	M	UNKNOWN	AA, H, C
P11	PS346	F	80	2020-04-01	Positive	PCR	2020-05-03	34	174.374	80.2915	147.46	-	++
P12	PS347	F	83	2020-04-20	Positive	PCR	2020-04-25	8	14.4572	802.961	9.77	-	-		“Normal - serum”: These are samples from patients who do not have COVID-19
P13	PS348	F	76	2020-04-27	Positive	PCR	2020-04-25	1	11.5242	0	2.95	-	+				(taken before the outbreak).
P14	PS351	M	67	2020-04-24	Positive	PCR	2020-04-25	4	11.9541	84.0831	21.57	-	-
P15	PS357	F	74	2020-04-17	Positive	PCR	2020-05-17	33	0.590208	49.5859	159.52	+	-
P16	PS358	F	63	2020-04-17	Positive	PCR	2020-05-17	33	1.20211	155.566	141.25	+	-
P17	PS359	M	61	2020-04-17	Positive	PCR	2020-05-17	33	18.4897	1322.2	201.36	++	-
P18	PS602	F	30	2020-08-18	Positive	PCR	2020-08-26	9	51.3733	74.3042	17.16	-	-
P19	PS603	F	21	2020-07-31	Positive	Antibody	2020-08-26	30	30.396	52.1939	16.57	-	-
P20	PS616	F	59	2020-08-12	Positive	PCR	2020-09-09	35	189.899	479.014	123.78	+	+
P21	PS327(IgM)	M	89	2020-04-01	Positive	PCR	2020-05-03	34	549.43	614.44	163.61	+	+
P22	PS329(IgG)	F	92	2020-04-02	Positive	PCR	2020-05-03	33	692.297	426.756	267.82	+	-
P23	PS377(IgA)	M	75	2020-04-17	Positive	PCR	2020-05-17	33	22.2539	605.029	197.26	+	-
	“COVID-19 positive” (CoV-PosSet): These are serum and EDTA-treated plasma samples from COVID-19 patients.
				They have no guarantee that the samples will be detected using your platform.
	IgG S1RBD: IgG antibody to the spike receptor binding domain (using indirect ELISA)
	IgM S1RBD: IgM antibody to the spike receptor binding domain (using indirect ELISA)
	IgA S1RBD: IgA antibody to the spike receptor binding domain (using indirect ELISA)
	CG-COV-IgG Test Line: presence (+) or absence (-) of detectable IgG antibodies to the nucleocapsid protein (using lateral flow technology). Stronger band intensities are represented with more “+”
	CG-COV-IgM Test Line: presence (+) or absence (-) of detectable IgM antibodies to the nucleocapsid protein (using lateral flow technology). Stronger band intensities are represented with more “+”
	"Cut-off units": RayBiotech analyzed many healthy and COVID-19 patients. Based off biostatistical analyses, samples with units below the cut-off value were healthy and samples with units above the cut-off value were infected with COVID-19.
		Therefore, a higher number in column "I" generally reflects more COVID-19 antibodies

## Sheet: ST II-Glycan assignment
ST II InstantPC labelled human serum glycan structure assignment
Glycan peak	ID	InstantPC GU	Glycans
GP1	1	4.586	A1
GP2	2	5.139	M4
	3	5.334	FA1
	4	5.334	A2
GP3	5	5.436	A1[6]G1
GP4	6	5.64	A2B
	7	5.64	A1[3]G1
GP5	8	5.824	FA2
GP6	9	6.21	M5
	10	6.21	FA2B
	11	6.267	FA1[6]G1
	12	6.267	A2[6]G1
	13	6.387	FA1[3]G1
	14	6.387	A2[3]G1
GP7	15	6.55	A2[6]BG1
GP8	16	6.856	A2[3]BG1
	17	6.856	FA2[6]G1
	18	6.856	M4A1G1
GP9	19	7.05	FA2[3]G1
GP10	20	7.19	FA2[6]BG1
	21	7.37	FA2[3]BG1
GP11	22	7.42	M6
GP12	23	7.58	A1[3]G1S[3]1
	24	7.635	A2G2
GP13	25	7.883	A1[3]G1S[6]1
	26	7.917	A2BG2
GP14	27	8.124	M5A1G1
	28	8.124	FA2G2
	29	8.226	A2[3]G1S1
	30	8.226	FA1G1S1
GP15	31	8.333	FA2BG2
	32	8.333	M7
	33	8.453	A2[6]BG1S1
GP16	34	8.638	A2[3]BG1S1
	35	8.638	FA2[6]G1S1
	36	8.638	M4A1G1S1
	37	8.69	M7
GP17	38	8.724	FA2[3]G1S1
	39	8.724	FA2[6]BG1S1
GP18	40	9.194	FA2[3]BG1S1
GP19	41	9.294	A2G2S1
	42	9.305	A3G3
GP20	43	9.437	A2BG2S1
GP21	44	9.722	A2G2S1
	45	9.722	FA2G2S1
	46	9.754	M5A1G1S1
	47	9.754	FA3G3
	48	9.754	M8
GP22	49	9.9	M8
GP23	50	10.07	FA2BG2S1
GP24	51	10.333	A2F1G2S1
	52	10.333	FA2G2S2
	53	10.356	A2G2S2
GP25	54	10.837	A3G3S1
	55	10.837	M9
	56	10.837	A3BG3S1
	57	10.856	A2G2S2
GP26	58	11.089	FA3G3S1
	59	11.089	FA3BG3S1
	60	11.089	A2BG2S2
GP27	61	11.266	A3F1G3S1
	62	11.285	FA2G2S2
GP28	63	11.301	M9Glc
	64	11.466	FA2BG2S2
	65	11.466	A2F1G2S2
GP29	66	11.77	A3G3S2
	67	11.874	A3BG3S2
GP30	68	11.874	A4G4S1
GP31	69	12.218	A3G3S2
	70	12.23	FA3G3S2
GP32	71	12.477	A3G3S3
	72	12.497	A3F1G3S2
	73	12.497	A4G4S1
GP33	74	12.737	A3G3S3
	75	12.737	A3BG3S3
GP34	76	13.039	FA3BG3S3
	77	13.281	A4G4S2
	78	13.281	A3G3S3
GP35	79	13.504	A3BG3S3
GP36	80	13.675	FA3G3S3
GP37	81	13.9	A3G3S3
	82	13.9	A3F1G3S3
	83	13.9	FA3BG3S3
GP38	84	14.043	A4G4S3
	85	14.043	A3F1G3S3
GP39	86	14.267	A4G4S3
GP40	87	14.362	A4F1G3S3
	88	14.362	A3F2G3S3
GP41	89	14.798	A3F2G3S3
	90	14.798	A4F2G3S3
	91	15.095	A4G4S4
GP42	92	15.219	A4G4S4
GP43	93	15.588	A4G4S4
GP44	94	16.009	A4G4S4
	95	16.009	FA4G4S4
	96	16.009	A4BG4S4
GP45	97	16.654	A4F1G4S4
GP46	98	16.955	A4G4LacS4
	99	16.955	A4F2G4S4
	100	17.441	A4F3G4S4
Note:
(1) The serum glycan assignment was based on "Association of N-Glycosylation with Breast Carcinoma and Systemic Features Using High-Resolution Quantitative UPLC"
Radka Saldova, Journal of Proteome Research, 2014, 13, 2314-2327
(2) The InstantPC labeled serum glycan assignment was cross-validated by following the methodolody as described " Construction of InstantPC derivatized glycan glucose
unit database: A foundation work for high-throughput and high-sensitivity glycomic analysis" Yongjing Xie, Glycobiology, DOI: 10.1093/glycob/cwab128
(3) Major glycan peak structure labelled in bold blue

## Sheet: ST III-Glycan subclasses
ST III Derived glycan subclass traits calculation
Glycan subclass	Name	Description	Calculation
Sialylation	S0	asialylation	S0=GP1+GP2+GP3+GP4+GP5+GP6+GP7+GP8+GP9+GP10+GP11+GP12+GP13+GP14+GP15+GP22
	S1	monosialylation	S1=GP16+GP17+GP18+GP19+GP20+GP21+GP23+GP30
	S2	disialylation	S2=GP24+GP25+GP26+GP27+GP28+GP29+GP31
	S3	trisialylation	S3=GP32+GP33+GP34+GP35+GP36+GP37+GP38+GP39+GP40
	S4	tetrasialylation	S4=GP41+GP42+GP43+GP44+GP45+GP46
Galactosylation	G0	agalactosylation	G0=GP1+GP2+GP4+GP5+(GP6/2)
	G1	monogalactosylation	G1=GP3+GP7+GP8+GP9+GP10+(GP12/2)+GP16+GP17+GP18
	G2	digalactosylation	G2=(GP12/2)+GP13+GP14+GP15+GP19+GP20+GP21+GP23+GP24+GP25+GP26+GP27+GP28
	G3	trigalactosylation	G3=GP29+GP31+GP32+GP33+GP34+GP35+GP36+GP37
	G4	tetragalactosylation	G4=GP30+GP38+GP39+GP40+GP41+GP42+GP43+GP44+GP45+GP46
Branching	A2	biantennary	A2=GP4+GP5+(GP6/2)+GP7+GP8+GP9+GP10+GP13+GP14+GP15+GP16+GP17+GP18+GP19+GP20+GP21+GP23+GP24+GP25+GP26+GP27+GP28
	A3	triantennary	A3=GP29+GP31+GP32+GP33+GP34+GP35+GP36+GP37
	A4	tetraantennary	A4=GP30+GP38+GP39+GP40+GP41+GP42+GP43+GP44+GP45+GP46
Fucosylation	CoreF	Core-fucose	CoreF=GP2+GP5+(GP6/2)+GP8+GP9+GP10+GP14+GP15+GP17+GP18+GP21+GP23+GP27+GP28+GP36+(GP44/2)
	AntF	Outer-arm fucose	AntF=GP37+GP40+(GP41/3)+GP45+(GP46/3)
Mannose	Man	Mannose enrich	Man=(GP6/2)+GP11+GP22+(GP25*0.04)
Note:
(1) The glycan subclass calculation was based on "Association of N-Glycosylation with Breast Carcinoma and Systemic Features Using High-Resolution Quantitative UPLC"
Radka Saldova, Journal of Proteome Research, 2014, 13, 2314-2327
(2) The GPs 1, 3, 4, 20 can be detected, but below detection limit. Put"0" in the calculation.
(3) If there are several different glycan structures in the same GP, only the dominant (most abundant) glycan is used for calculation.
(4) Sialic acid isomers are not considered in the current study.

## Sheet: ST IV-COVID Calculation data
ST IV-COVID data calculation
Annoation	Median (Positive)	Interquartile range (IQR, Positive)	IQR/Median ratio (Positive)	Median (Negative)	Interquartile range (IQR, Negative)	IQR/Median ratio (Negative)	AUC for ROC analysis	P value for Mann-Whitney test	Description	Calculation Formula
log2AUC	26.4662	0.5354	0.0202296	26.0672	0.2939	0.0112747	0.837	0.0013	log2 transformation of area under the curve (AUC) of all glycan peaks	log2(AUC of ∑GPs)
log2GP2	16.8902	1.6874	0.0999041	16.0816	0.9793	0.0608957	0.8152	0.0026	log2 transformation of area under the curve (AUC) of GP2	log2(AUC of GP2)
log2GP5	21.9204	0.9691	0.04421	21.3358	0.7146	0.033493	0.8116	0.003	log2 transformation of area under the curve (AUC) of GP5	log2(AUC of GP5)
log2GP6	20.9531	0.5691	0.0271607	20.4712	0.6869	0.0335545	0.8551	0.0007	log2 transformation of area under the curve (AUC) of GP6	log2(AUC of GP6)
log2GP7	16.2037	1.6589	0.102378	15.5039	0.6818	0.043976	0.7065	0.0496	log2 transformation of area under the curve (AUC) of GP7	log2(AUC of GP7)
log2GP8	21.5078	0.5792	0.0269298	21.3767	0.5663	0.0264915	0.6667	0.1138	log2 transformation of area under the curve (AUC) of GP8	log2(AUC of GP8)
log2GP9	20.2585	0.4338	0.0214132	19.9196	0.579	0.0290668	0.7065	0.0496	log2 transformation of area under the curve (AUC) of GP9	log2(AUC of GP9)
log2GP10	20.038	0.688	0.0343348	19.6015	0.5578	0.028457	0.8043	0.0037	log2 transformation of area under the curve (AUC) of GP10	log2(AUC of GP10)
log2GP11	19.8234	0.6268	0.0316192	19.6427	0.4532	0.0230722	0.7174	0.0387	log2 transformation of area under the curve (AUC) of GP11	log2(AUC of GP11)
log2GP12	18.6516	0.8944	0.047953	18.1427	0.4062	0.0223892	0.7536	0.0157	log2 transformation of area under the curve (AUC) of GP12	log2(AUC of GP12)
log2GP13	16.3911	0.8323	0.0507776	15.8935	0.4475	0.0281562	0.7174	0.0387	log2 transformation of area under the curve (AUC) of GP13	log2(AUC of GP13)
log2GP14	20.6578	0.5472	0.0264888	21.0378	0.8079	0.0384023	0.6486	0.1593	log2 transformation of area under the curve (AUC) of GP14	log2(AUC of GP14)
log2GP15	19.3038	0.4802	0.0248759	18.9564	0.535	0.0282227	0.7536	0.0157	log2 transformation of area under the curve (AUC) of GP15	log2(AUC of GP15)
log2GP16	18.988	0.7058	0.0371708	18.43	0.4732	0.0256755	0.8333	0.0015	log2 transformation of area under the curve (AUC) of GP16	log2(AUC of GP16)
log2GP17	19.9182	0.559	0.0280648	19.4447	0.515	0.0264854	0.8514	0.0008	log2 transformation of area under the curve (AUC) of GP17	log2(AUC of GP17)
log2GP18	19.7119	0.6184	0.0313719	19.3443	0.4892	0.0252891	0.7971	0.0046	log2 transformation of area under the curve (AUC) of GP18	log2(AUC of GP18)
log2GP19	22.0988	0.5921	0.0267933	21.5998	0.4884	0.0226113	0.7138	0.0421	log2 transformation of area under the curve (AUC) of GP19	log2(AUC of GP19)
log2GP21	21.6807	0.5873	0.0270886	21.71	0.5947	0.0273929	0.5036	0.9864	log2 transformation of area under the curve (AUC) of GP21	log2(AUC of GP21)
log2GP22	18.8895	1.0472	0.0554382	18.4422	0.5532	0.0299964	0.779	0.0079	log2 transformation of area under the curve (AUC) of GP22	log2(AUC of GP22)
log2GP23	20.4317	0.5578	0.0273007	20.2661	0.5854	0.0288857	0.6486	0.1593	log2 transformation of area under the curve (AUC) of GP23	log2(AUC of GP23)
log2GP24	21.5257	0.5489	0.0254998	21.2302	0.4294	0.0202259	0.7065	0.0496	log2 transformation of area under the curve (AUC) of GP24	log2(AUC of GP24)
log2GP25(M9)	20.1963	0.5735	0.0283963	19.9003	0.3484	0.0175073			log2 transformation of area under the curve (AUC) of GP25(M9)	log2(AUC of GP25(M9))
log2GP25(A2G2S2)	24.7269	0.5409	0.021875	24.4561	0.2869	0.0117312	0.7536	0.0157	log2 transformation of area under the curve (AUC) of GP25(A2G2S2)	log2(AUC of GP25(A2G2S2))
log2GP26	19.4253	0.5608	0.0288696	18.8316	0.4067	0.0215967	0.8659	0.0005	log2 transformation of area under the curve (AUC) of GP26	log2(AUC of GP26)
log2GP27	21.5801	0.6775	0.0313947	21.3564	0.4821	0.022574	0.6196	0.2587	log2 transformation of area under the curve (AUC) of GP27	log2(AUC of GP27)
log2GP28	21.0931	0.6371	0.0302042	20.5723	0.4324	0.0210186	0.8297	0.0017	log2 transformation of area under the curve (AUC) of GP28	log2(AUC of GP28)
log2GP29	19.9122	0.7348	0.036902	19.3668	0.3869	0.0199775	0.7935	0.0052	log2 transformation of area under the curve (AUC) of GP29	log2(AUC of GP29)
log2GP30	17.3444	0.7774	0.0448214	17.055	0.4958	0.0290707	0.7174	0.0387	log2 transformation of area under the curve (AUC) of GP30	log2(AUC of GP30)
log2GP31	19.5636	0.819	0.0418635	19.0839	0.4498	0.0235696	0.7428	0.0208	log2 transformation of area under the curve (AUC) of GP31	log2(AUC of GP31)
log2GP32	18.7901	0.8313	0.0442414	18.1519	0.6758	0.0372303	0.7862	0.0064	log2 transformation of area under the curve (AUC) of GP32	log2(AUC of GP32)
log2GP33	19.5791	0.7937	0.0405381	19.1363	0.6098	0.0318661	0.6775	0.0919	log2 transformation of area under the curve (AUC) of GP33	log2(AUC of GP33)
log2GP34	22.339	0.956	0.0427951	22.0011	0.4889	0.0222216	0.6775	0.0919	log2 transformation of area under the curve (AUC) of GP34	log2(AUC of GP34)
log2GP35	19.9078	0.7296	0.036649	19.3247	0.3403	0.0176096	0.8659	0.0005	log2 transformation of area under the curve (AUC) of GP35	log2(AUC of GP35)
log2GP36	18.6849	1.2396	0.0663423	18.2174	0.6876	0.0377441	0.6884	0.0735	log2 transformation of area under the curve (AUC) of GP36	log2(AUC of GP36)
log2GP37	21.2242	0.9047	0.0426259	20.648	0.3248	0.0157303	0.75	0.0173	log2 transformation of area under the curve (AUC) of GP37	log2(AUC of GP37)
log2GP38	21.8131	0.9858	0.045193	21.019	0.4162	0.0198011	0.7899	0.0057	log2 transformation of area under the curve (AUC) of GP38	log2(AUC of GP38)
log2GP39	19.9759	0.9506	0.0475873	19.4452	0.3624	0.018637	0.75	0.0173	log2 transformation of area under the curve (AUC) of GP39	log2(AUC of GP39)
log2GP40	17.3161	1.1552	0.0667125	16.4297	0.6885	0.0419058	0.7572	0.0143	log2 transformation of area under the curve (AUC) of GP40	log2(AUC of GP40)
log2GP41	17.5156	0.7128	0.0406952	16.8168	0.5079	0.0302019	0.8442	0.001	log2 transformation of area under the curve (AUC) of GP41	log2(AUC of GP41)
log2GP42	19.5499	0.9173	0.046921	18.6859	0.5574	0.02983	0.8551	0.0007	log2 transformation of area under the curve (AUC) of GP42	log2(AUC of GP42)
log2GP43	19.7181	0.8618	0.043706	19.2543	0.5611	0.0291415	0.7899	0.0057	log2 transformation of area under the curve (AUC) of GP43	log2(AUC of GP43)
log2GP44	20.4861	0.8415	0.0410766	19.894	0.2736	0.0137529	0.8116	0.003	log2 transformation of area under the curve (AUC) of GP44	log2(AUC of GP44)
log2GP45	19.7507	0.9551	0.0483578	18.954	0.5281	0.0278622	0.8297	0.0017	log2 transformation of area under the curve (AUC) of GP45	log2(AUC of GP45)
log2GP46	19.7891	1.1461	0.0579157	18.5796	0.6129	0.0329878	0.8514	0.0008	log2 transformation of area under the curve (AUC) of GP46	log2(AUC of GP46)
log2S0	23.9476	0.456	0.0190416	23.6296	0.5108	0.021617	0.8116	0.003	log2 transformation of area under the curve (AUC) of asialylated glycans S0	log2(AUC of S0)
log2S1	23.5201	0.4905	0.0208545	23.3385	0.4224	0.0180988	0.7717	0.0096	log2 transformation of area under the curve (AUC) of monosialylated glycans S1	log2(AUC of S1)
log2S2	25.2312	0.504	0.0199753	24.9334	0.2686	0.0107727	0.8116	0.003	log2 transformation of area under the curve (AUC) of disialylated glycans S2	log2(AUC of S2)
log2S3	23.9107	0.7701	0.0322073	23.3202	0.3208	0.0137563	0.8007	0.0041	log2 transformation of area under the curve (AUC) of trisialylated glycans S3	log2(AUC of S3)
log2S4	22.1778	0.8547	0.0385385	21.5409	0.3172	0.0147255	0.8587	0.0006	log2 transformation of area under the curve (AUC) of tetrasialylated glycans S4	log2(AUC of S4)
log2G0	22.3271	0.8529	0.0382002	21.7234	0.6853	0.0315466	0.8804	0.0003	log2 transformation of area under the curve (AUC) of agalactosylated glycans G0	log2(AUC of G0)
log2G1	22.9688	0.3746	0.0163091	22.6416	0.4714	0.0208201	0.8333	0.0015	log2 transformation of area under the curve (AUC) of monogalactosylated glycans G1	log2(AUC of G1)
log2G2	25.624	0.5004	0.0195286	25.357	0.3286	0.0129589	0.75	0.0173	log2 transformation of area under the curve (AUC) of digalactosylated glycans G2	log2(AUC of G2)
log2G3	23.5424	0.7095	0.0301371	23.1363	0.3056	0.0132087	0.7899	0.0057	log2 transformation of area under the curve (AUC) of trigalactosylated glycans G3	log2(AUC of G3)
log2G4	23.2068	0.9277	0.0399754	22.5486	0.5051	0.0224005	0.8225	0.0021	log2 transformation of area under the curve (AUC) of tetragalactosylated glycans G4	log2(AUC of G4)
log2A2	25.9923	0.4747	0.0182631	25.6335	0.3418	0.0133341	0.8043	0.0037	log2 transformation of area under the curve (AUC) of biantennary glycans A2	log2(AUC of A2)
log2A3	23.5424	0.7095	0.0301371	23.1363	0.3056	0.0132087	0.7899	0.0057	log2 transformation of area under the curve (AUC) of triantennary glycans A3	log2(AUC of A3)
log2A4	23.2068	0.9277	0.0399754	22.5486	0.5051	0.0224005	0.8225	0.0021	log2 transformation of area under the curve (AUC) of tetraantennary glycans A4	log2(AUC of A4)
log2CoreF	24.6852	0.4408	0.0178569	24.3643	0.4539	0.0186297	0.7971	0.0046	log2 transformation of area under the curve (AUC) of Core-fucose glycans CoreF	log2(AUC of CoreF)
log2AntF	21.869	0.9084	0.0415383	21.1702	0.4251	0.0200801	0.808	0.0033	log2 transformation of area under the curve (AUC) of Outer-arm fucose glycans AntF	log2(AUC of AntF)
log2Man	21.8761	0.583	0.0266501	21.4669	0.4204	0.0195836	0.8188	0.0024	log2 transformation of area under the curve (AUC) of mannose enrich glycans Man	log2(AUC of Man)
GP2(%)	0.1322	0.2264	1.71256	0.1101	0.0642	0.583106	0.6667	0.1138	The percentage (or relative abundance) of GP2 in total serum glycome	GP2 / ∑GPs * 100
GP5(%)	4.827	3.4201	0.708535	3.6697	1.2463	0.339619	0.6341	0.2046	The percentage (or relative abundance) of GP5 in total serum glycome	GP5 / ∑GPs * 100
GP6(%)	2.3693	0.9092	0.383742	2.168	0.6079	0.280397	0.6775	0.0919	The percentage (or relative abundance) of GP6 in total serum glycome	GP6 / ∑GPs * 100
GP7(%)	0.0733	0.0993	1.35471	0.0726	0.0199	0.274105	0.5761	0.4762	The percentage (or relative abundance) of GP7 in total serum glycome	GP7 / ∑GPs * 100
GP8(%)	3.2264	1.8561	0.575285	3.7045	0.9201	0.248374	0.6087	0.3053	The percentage (or relative abundance) of GP8 in total serum glycome	GP8 / ∑GPs * 100
GP9(%)	1.5217	0.6367	0.418414	1.4849	0.3015	0.203044	0.5616	0.5664	The percentage (or relative abundance) of GP9 in total serum glycome	GP9 / ∑GPs * 100
GP10(%)	1.2088	0.5044	0.417273	1.1305	0.2681	0.237152	0.587	0.4141	The percentage (or relative abundance) of GP10 in total serum glycome	GP10 / ∑GPs * 100
GP11(%)	0.966	0.4742	0.49089	1.0315	0.1793	0.173825	0.5978	0.3571	The percentage (or relative abundance) of GP11 in total serum glycome	GP11 / ∑GPs * 100
GP12(%)	0.4744	0.1687	0.355607	0.4174	0.0935	0.224006	0.6196	0.2587	The percentage (or relative abundance) of GP12 in total serum glycome	GP12 / ∑GPs * 100
GP13(%)	0.0995	0.0431	0.433166	0.0859	0.0312	0.363213	0.6196	0.2587	The percentage (or relative abundance) of GP13 in total serum glycome	GP13 / ∑GPs * 100
GP14(%)	1.8361	1.082	0.589293	2.6907	0.9864	0.366596	0.7681	0.0106	The percentage (or relative abundance) of GP14 in total serum glycome	GP14 / ∑GPs * 100
GP15(%)	0.7302	0.2457	0.336483	0.7284	0.1759	0.241488	0.5543	0.6143	The percentage (or relative abundance) of GP15 in total serum glycome	GP15 / ∑GPs * 100
GP16(%)	0.527	0.1691	0.320873	0.4917	0.0676	0.137482	0.6304	0.2173	The percentage (or relative abundance) of GP16 in total serum glycome	GP16 / ∑GPs * 100
GP17(%)	1.0805	0.2859	0.2646	1.0157	0.1318	0.129763	0.6196	0.2587	The percentage (or relative abundance) of GP17 in total serum glycome	GP17 / ∑GPs * 100
GP18(%)	0.9469	0.2055	0.217024	0.9213	0.101	0.109628	0.6123	0.2892	The percentage (or relative abundance) of GP18 in total serum glycome	GP18 / ∑GPs * 100
GP19(%)	5.0743	1.5976	0.314841	5.068	0.5335	0.105268	0.5072	0.9584	The percentage (or relative abundance) of GP19 in total serum glycome	GP19 / ∑GPs * 100
GP21(%)	3.5608	1.2812	0.359807	4.3891	1.3013	0.296484	0.7717	0.0096	The percentage (or relative abundance) of GP21 in total serum glycome	GP21 / ∑GPs * 100
GP22(%)	0.5699	0.2983	0.523425	0.4829	0.077	0.159453	0.6486	0.1593	The percentage (or relative abundance) of GP22 in total serum glycome	GP22 / ∑GPs * 100
GP23(%)	1.4093	0.6918	0.490882	1.6048	0.4046	0.252119	0.6051	0.322	The percentage (or relative abundance) of GP23 in total serum glycome	GP23 / ∑GPs * 100
GP24(%)	3.3054	0.6589	0.19934	3.7761	0.9068	0.240142	0.6232	0.2443	The percentage (or relative abundance) of GP24 in total serum glycome	GP24 / ∑GPs * 100
GP25(%)(M9)	1.3027	0.2136	0.163967	1.3624	0.1387	0.101806			The percentage (or relative abundance) of GP25 (M9) in total serum glycome	GP25 (M9)/ ∑GPs * 100
GP25(%)(A2G2S2)	31.3701	6.4892	0.206859	33.5312	2.7241	0.0812408	0.6667	0.1138	The percentage (or relative abundance) of GP25 (A2G2S2) in total serum glycome	GP25 (A2G2S2)/ ∑GPs * 100
GP26(%)	0.7632	0.2064	0.27044	0.6641	0.0612	0.0921548	0.7609	0.013	The percentage (or relative abundance) of GP26 in total serum glycome	GP26 / ∑GPs * 100
GP27(%)	3.0136	0.9592	0.31829	3.6155	0.524	0.144932	0.8043	0.0037	The percentage (or relative abundance) of GP27 in total serum glycome	GP27 / ∑GPs * 100
GP28(%)	2.4712	0.7789	0.315191	2.1709	0.3053	0.140633	0.7065	0.0496	The percentage (or relative abundance) of GP28 in total serum glycome	GP28 / ∑GPs * 100
GP29(%)	1.0938	0.3853	0.352258	1.0233	0.2428	0.237272	0.5797	0.455	The percentage (or relative abundance) of GP29 in total serum glycome	GP29 / ∑GPs * 100
GP30(%)	0.1952	0.0458	0.234631	0.2071	0.0358	0.172863	0.5797	0.455	The percentage (or relative abundance) of GP30 in total serum glycome	GP30 / ∑GPs * 100
GP31(%)	0.8573	0.3895	0.454333	0.8134	0.1491	0.183305	0.5326	0.7677	The percentage (or relative abundance) of GP31 in total serum glycome	GP31 / ∑GPs * 100
GP32(%)	0.5383	0.2054	0.381572	0.4254	0.1155	0.271509	0.663	0.122	The percentage (or relative abundance) of GP32 in total serum glycome	GP32 / ∑GPs * 100
GP33(%)	0.87	0.2827	0.324943	0.9104	0.2346	0.257689	0.5145	0.9032	The percentage (or relative abundance) of GP33 in total serum glycome	GP33 / ∑GPs * 100
GP34(%)	5.5117	2.3807	0.431936	6.2706	2.2444	0.357924	0.5725	0.498	The percentage (or relative abundance) of GP34 in total serum glycome	GP34 / ∑GPs * 100
GP35(%)	1.0762	0.2611	0.242613	0.9755	0.0698	0.071553	0.7572	0.0143	The percentage (or relative abundance) of GP35 in total serum glycome	GP35 / ∑GPs * 100
GP36(%)	0.516	0.3498	0.677907	0.4616	0.1558	0.337522	0.558	0.5901	The percentage (or relative abundance) of GP36 in total serum glycome	GP36 / ∑GPs * 100
GP37(%)	2.7145	1.1021	0.406005	2.4725	0.4015	0.162386	0.6232	0.2443	The percentage (or relative abundance) of GP37 in total serum glycome	GP37 / ∑GPs * 100
GP38(%)	4.1361	1.9419	0.4695	3.2188	2.0838	0.647384	0.6812	0.0854	The percentage (or relative abundance) of GP38 in total serum glycome	GP38 / ∑GPs * 100
GP39(%)	1.1415	0.4793	0.419886	1.1013	0.1542	0.140016	0.5652	0.5431	The percentage (or relative abundance) of GP39 in total serum glycome	GP39 / ∑GPs * 100
GP40(%)	0.204	0.1136	0.556863	0.1362	0.1099	0.806902	0.5978	0.3571	The percentage (or relative abundance) of GP40 in total serum glycome	GP40 / ∑GPs * 100
GP41(%)	0.2052	0.0685	0.333821	0.1688	0.0413	0.244668	0.7681	0.0106	The percentage (or relative abundance) of GP41 in total serum glycome	GP41 / ∑GPs * 100
GP42(%)	0.8625	0.2707	0.313855	0.6389	0.0728	0.113946	0.8514	0.0008	The percentage (or relative abundance) of GP42 in total serum glycome	GP42 / ∑GPs * 100
GP43(%)	1.0078	0.4862	0.482437	0.9725	0.3799	0.390643	0.6413	0.1809	The percentage (or relative abundance) of GP43 in total serum glycome	GP43 / ∑GPs * 100
GP44(%)	1.7287	0.7977	0.461445	1.4186	0.3515	0.24778	0.7138	0.0421	The percentage (or relative abundance) of GP44 in total serum glycome	GP44 / ∑GPs * 100
GP45(%)	1.1505	0.4545	0.395046	0.7688	0.2777	0.361212	0.7681	0.0106	The percentage (or relative abundance) of GP45 in total serum glycome	GP45 / ∑GPs * 100
GP46(%)	0.9089	0.5766	0.634393	0.665	0.3288	0.494436	0.7464	0.019	The percentage (or relative abundance) of GP46 in total serum glycome	GP46 / ∑GPs * 100
S0(%)	18.1237	10.1391	0.559439	17.8476	3.4616	0.193953	0.5181	0.8757	The percentage (or relative abundance) of asialylated glycans S0 in total serum glycome	S0 / ∑GPs * 100
S1(%)	12.6019	2.4429	0.193852	13.7824	2.6122	0.189532	0.6558	0.1397	The percentage (or relative abundance) of monosialylated glycans S1 in total serum glycome	S1 / ∑GPs * 100
S2(%)	44.9847	7.4549	0.165721	45.7865	2.7149	0.0592948	0.6594	0.1306	The percentage (or relative abundance) of disialylated glycans S2 in total serum glycome	S2 / ∑GPs * 100
S3(%)	16.0043	5.2813	0.329993	16.2183	1.862	0.114809	0.5688	0.5203	The percentage (or relative abundance) of trisialylated glycans S3 in total serum glycome	S3 / ∑GPs * 100
S4(%)	5.7193	2.0378	0.356302	4.8254	0.6359	0.131782	0.8007	0.0041	The percentage (or relative abundance) of tetrasialylated glycans S4 in total serum glycome	S4 / ∑GPs * 100
G0(%)	6.2361	4.3154	0.692003	4.8319	1.7025	0.352346	0.6739	0.0988	The percentage (or relative abundance) of agalactosylated glycans G0 in total serum glycome	G0 / ∑GPs * 100
G1(%)	9.0568	3.3486	0.369733	9.0885	1.7036	0.187446	0.5145	0.9032	The percentage (or relative abundance) of monogalactosylated glycans G1 in total serum glycome	G1 / ∑GPs * 100
G2(%)	55.4629	5.8741	0.10591	59.2911	2.1655	0.0365232	0.779	0.0079	The percentage (or relative abundance) of digalactosylated glycans G2 in total serum glycome	G2 / ∑GPs * 100
G3(%)	12.9385	3.5765	0.276423	12.9567	3.033	0.234087	0.5254	0.8213	The percentage (or relative abundance) of trigalactosylated glycans G3 in total serum glycome	G3 / ∑GPs * 100
G4(%)	11.4759	3.9807	0.346875	9.4614	2.922	0.308834	0.7464	0.019	The percentage (or relative abundance) of tetragalactosylated glycans G4 in total serum glycome	G4 / ∑GPs * 100
A2(%)	70.1137	6.3068	0.089951	72.0619	1.9365	0.0268727	0.7065	0.0496	The percentage (or relative abundance) of biantennary glycans A2 in total serum glycome	A2 / ∑GPs * 100
A3(%)	12.9385	3.5765	0.276423	12.9567	3.033	0.234087	0.5254	0.8213	The percentage (or relative abundance) of triantennary glycans A3 in total serum glycome	A3 / ∑GPs * 100
A4(%)	11.4759	3.9807	0.346875	9.4614	2.922	0.308834	0.7464	0.019	The percentage (or relative abundance) of tetraantennary glycans A4 in total serum glycome	A4 / ∑GPs * 100
CoreF(%)	29.8716	8.9371	0.299184	30.1908	3.4997	0.115919	0.529	0.7944	The percentage (or relative abundance) of Core-fucose glycans CoreF in total serum glycome	CoreF/ ∑GPs * 100
AntF(%)	4.5307	1.5396	0.339815	3.6537	1.0078	0.27583	0.7029	0.0538	The percentage (or relative abundance) of Outer-arm fucose glycans AntF in total serum glycome	AntF / ∑GPs * 100
Man(%)	4.0315	1.0401	0.257993	3.8978	0.4161	0.106753	0.5652	0.5431	The percentage (or relative abundance) of mannose enrich glycans Man in total serum glycome	Man / ∑GPs * 100
Note:
(1) AUC for ROC analysis >0.8, shaded in light blue
(2) AUC for ROC analysis >0.7, shaded in light yellow
